# Supplementary material for: Geometrically Encoded Positioning of Introns, Intergenic Segments, and Exons in the Human Genome
Source: Adv Sci (Weinh). 2025 Oct 27;13(6):e09964. doi: 10.1002/advs.202509964 (PMC12866840; doi:10.1002/advs.202509964)
Supplement: Supplementary file 4 — Supplemental Table 3 [file ADVS-13-e09964-s004.xlsx]

## Sheet: Sheet1
File	Use	Source	Replicates
HCT116_enhancers	HCT116 Enhancer Positions	Enhancer Atlas 2.0	N/A
ENCFF322FOT	HCT116 Pol2ra ChiaPET Loops	ENCODE	2
ENCFF431BUN	HCT116 CTCF ChiaPET Loops	ENCODE	2
ENCFF083ADY	HCT116 H3K27ac Peaks	ENCODE	2
ENCFF806AYM	HCT116 H3K27me3 Peaks	ENCODE	2
ENCFF394FYH	HCT116 H3K9me3 Peaks	ENCODE	2
ENCFF023MGT	HCT116 H3K4me3 Peaks	ENCODE	2
ENCFF463FGL	HCT116 CTCF Peaks	ENCODE	2
ENCFF570XTF	HCT116 Pol2Ps5 Peaks	ENCODE	2
ENCFF107INQ	HCT116 Control ATAC-Seq	ENCODE	2
ENCFF460JUY	HCT116 RAD21 Depleted ATAC-Seq	ENCODE	2
ENCFF185WOB	HepG2 H3K4me3 Peaks	ENCODE	2
ENCFF353MWR	HepG2 H3K9me3 Peaks	ENCODE	2
ENCFF520SGM	HepG2 Pol2Ps5 Peaks	ENCODE	2
ENCFF424GKS	HepG2 Pol2Ps2 Peaks	ENCODE	2
ENCFF079MDT	GM23338 H3K4me3 Peaks	ENCODE	3
ENCFF382QJQ	GM23338 H3K9me3 Peaks	ENCODE	3
ENCFF421LDL	GM23338 H3K27ac Peaks	ENCODE	2
ENCFF609RIS	GM23338 H3K27me3 Peaks	ENCODE	2
ENCFF464QMU	GM23338 Pol2Ps5 Peaks	ENCODE	2
ENCFF948FXU	SKNSH H3K4me3 Peaks	ENCODE	2
ENCFF844RBW	SKNSH H3K9me3 Peaks	ENCODE	2
ENCFF292CFA	SKNSH Pol2Ps5 Peaks	ENCODE	2
ENCFF689DYW.bigWig	Myoblast RNA Seq	ENCODE	1
ENCFF549TYD.bigWig	Myoblast DNAse Seq	ENCODE	1
ENCFF590EVG.bigWig	Myoblast H3K9me3	ENCODE	2
ENCFF536KMK.bigWig	Myotube RNA Seq	ENCODE	1
ENCFF684FJC.bigWig	Myotube DNAse Seq	ENCODE	1
ENCFF877HMY.bigWig	Myotube H3K9me3	ENCODE	1
ENCFF009NID.bigWig	Left Ventricle RNA Seq	ENCODE	1
ENCFF951MCP.bigWig	Left Ventricle H3K9me3	ENCODE	2
ENCFF530SNR.bigWig	Esophageal Mucosa H3K9me3	ENCODE	1
ENCFF529MCL.bigWig	Esophageal Mucosa RNA Seq	ENCODE	1
ENCFF628EKK.bigwig	Glutamatergic neuron H3K9me3	ENCODE	1
ENCFF850RTB.bigwig	Glutamatergic neuron RNA Seq	ENCODE	1
4DNFICCV71TZ	HCT-116 Lamin B1 Lamin Associated Domains	4D Nucleome	2
